# Supplementary material for: Genetic Analysis of mcr-1-Carrying Plasmids From Gram-Negative Bacteria in a Dutch Tertiary Care Hospital: Evidence for Intrapatient and Interspecies Transmission Events
Source: Front Microbiol. 2021 Sep 6;12:727435. doi: 10.3389/fmicb.2021.727435 (PMC8450869; doi:10.3389/fmicb.2021.727435)
Supplement: Supplementary Figure 1 — Organization of the chromosomal region containing mcr-1 in ST147 K. pneumoniae. [file Data_Sheet_1.zip]

Archive with 6 entries (6 files):
- Figure 1.DOCX
- File 1.DOCX
- Table 1.DOCX
- Table 2.DOCX
- Table 3.DOCX
- Table 4.DOCX
